# Supplementary material for: Climate Change-Induced Range Expansion of a Subterranean Rodent: Implications for Rangeland Management in Qinghai-Tibetan Plateau
Source: PLoS One. 2015 Sep 25;10(9):e0138969. doi: 10.1371/journal.pone.0138969 (PMC4583544; doi:10.1371/journal.pone.0138969)
Supplement: S1 Table — (XLSX) [file pone.0138969.s005.xlsx]

## Sheet: Correlation
Pearson correlations of variables use of modelling
		Aspect	BIO1	BIO2	BIO3	BIO4	BIO5	BIO6	BIO7	BIO8	BIO9	BIO10	Bio11	BIO12	BIO13	BIO14	BIO15	BIO16	BIO17	BIO18	BIO19	Elevation	Landcover	Slope
Aspect	Pearson Correlation	1	0.107074	-0.270349	-0.291746	0.27603	0.154079	0.18238	-0.102723	0.20846	0.0345487	0.18568	0.0249543	-0.167619	-0.162538	0.0715729	0.111642	-0.156853	-0.143239	-0.165498	-0.137524	-0.159159	0.0141407	-0.359852
	Sig. (2-tailed)		0.0986578	2.26787e-05	4.50046e-06	1.49551e-05	0.0171367	0.0046766	0.113212	0.00118905	0.595094	0.0039694	0.701111	0.00942794	0.0118576	0.270417	0.0850196	0.0152148	0.0268117	0.0103825	0.0335837	0.013764	0.827839	1.02217e-08
	N	239	239	239	239	239	239	239	239	239	239	239	239	239	239	239	239	239	239	239	239	239	239	239
BIO1	Pearson Correlation	0.107074	1	-0.373903	-0.398695	0.211221	0.966463	0.904057	-0.135699	0.933787	0.947728	0.949352	0.944585	0.206636	0.117543	0.387758	-0.65151	0.115627	0.27891	0.0140027	0.262085	-0.912081	-0.406298	0.0447523
	Sig. (2-tailed)	0.0986578		2.4024e-09	1.5677e-10	0.0010183	6.39138e-142	1.85344e-89	0.036032	9.2156e-108	1.44811e-119	3.79471e-121	1.21573e-116	0.0013158	0.0696874	5.3752e-10	2.92573e-30	0.0743962	1.20655e-05	0.829493	4.08838e-05	9.68624e-94	6.47965e-11	0.491093
	N	239	239	239	239	239	239	239	239	239	239	239	239	239	239	239	239	239	239	239	239	239	239	239
BIO2	Pearson Correlation	-0.270349	-0.373903	1	0.965015	-0.682898	-0.454007	-0.699179	0.645646	-0.574296	-0.193115	-0.576726	-0.176885	0.438429	0.417982	-0.25898	-0.0508446	0.43336	0.237767	0.513316	0.238901	0.604624	0.426498	0.329151
	Sig. (2-tailed)	2.26787e-05	2.4024e-09		8.78182e-140	3.61149e-34	1.48289e-13	2.14068e-36	1.3991e-29	2.26652e-22	0.00271659	1.37511e-22	0.00610861	1.19984e-12	1.59481e-11	5.07616e-05	0.433965	2.31609e-12	0.000207377	1.81637e-17	0.000192942	3.25103e-25	5.54486e-12	1.91183e-07
	N	239	239	239	239	239	239	239	239	239	239	239	239	239	239	239	239	239	239	239	239	239	239	239
BIO3	Pearson Correlation	-0.291746	-0.398695	0.965015	1	-0.838116	-0.52962	-0.662862	0.429328	-0.646277	-0.164715	-0.638816	-0.142482	0.576079	0.558983	-0.140994	-0.152246	0.574061	0.383022	0.653598	0.387061	0.664337	0.454852	0.372952
	Sig. (2-tailed)	4.50046e-06	1.5677e-10	8.78182e-140		2.56438e-64	1.10655e-18	1.27968e-31	3.87769e-12	1.18394e-29	0.0107559	8.2936e-29	0.0276362	1.57148e-22	4.81335e-21	0.0293184	0.0185189	2.37809e-22	9.03853e-10	1.66214e-30	5.80509e-10	8.43521e-32	1.31978e-13	2.65544e-09
	N	239	239	239	239	239	239	239	239	239	239	239	239	239	239	239	239	239	239	239	239	239	239	239
BIO4	Pearson Correlation	0.27603	0.211221	-0.682898	-0.838116	1	0.436869	0.33818	0.0880735	0.53665	-0.0783511	0.504032	-0.11819	-0.834818	-0.808379	-0.168382	0.476581	-0.822601	-0.67019	-0.867861	-0.672017	-0.500184	-0.379557	-0.422419
	Sig. (2-tailed)	1.49551e-05	0.0010183	3.61149e-34	2.56438e-64		1.4707e-12	8.34662e-08	0.174755	3.15816e-19	0.227516	8.36872e-17	0.0681537	2.27087e-63	1.83594e-56	0.00910382	5.89686e-15	4.90699e-60	1.57643e-32	5.90979e-74	9.26705e-33	1.55543e-16	1.31513e-09	9.23142e-12
	N	239	239	239	239	239	239	239	239	239	239	239	239	239	239	239	239	239	239	239	239	239	239	239
BIO5	Pearson Correlation	0.154079	0.966463	-0.454007	-0.52962	0.436869	1	0.881845	-0.0268121	0.984734	0.848241	0.988819	0.833429	-0.023257	-0.105742	0.280002	-0.472453	-0.107685	0.0822099	-0.210541	0.0668156	-0.945419	-0.455713	-0.0412819
	Sig. (2-tailed)	0.0171367	6.39138e-142	1.48289e-13	1.10655e-18	1.4707e-12		2.46611e-79	0.680041	5.86771e-182	2.30469e-67	7.02181e-198	5.6061e-63	0.720562	0.102945	1.11154e-05	1.08259e-14	0.0967395	0.205365	0.00105812	0.303631	2.11735e-117	1.17175e-13	0.525346
	N	239	239	239	239	239	239	239	239	239	239	239	239	239	239	239	239	239	239	239	239	239	239	239
BIO6	Pearson Correlation	0.18238	0.904057	-0.699179	-0.662862	0.33818	0.881845	1	-0.495014	0.905277	0.830962	0.922587	0.820972	0.0648035	0.00572928	0.482679	-0.531781	0.000384839	0.217794	-0.110246	0.207951	-0.890965	-0.475096	-0.0746099
	Sig. (2-tailed)	0.0046766	1.85344e-89	2.14068e-36	1.27968e-31	8.34662e-08	2.46611e-79		3.5327e-16	4.38582e-90	2.73814e-62	5.17317e-100	1.30579e-59	0.318456	0.92979	2.36767e-15	7.54859e-19	0.995278	0.000698535	0.089016	0.00122322	3.17833e-83	7.3443e-15	0.250558
	N	239	239	239	239	239	239	239	239	239	239	239	239	239	239	239	239	239	239	239	239	239	239	239
BIO7	Pearson Correlation	-0.102723	-0.135699	0.645646	0.429328	0.0880735	-0.0268121	-0.495014	1	-0.104616	-0.198582	-0.133786	-0.204698	-0.180235	-0.206992	-0.507308	0.256781	-0.199242	-0.310229	-0.154238	-0.317728	0.146721	0.167459	0.082101
	Sig. (2-tailed)	0.113212	0.036032	1.3991e-29	3.87769e-12	0.174755	0.680041	3.5327e-16		0.106686	0.00203767	0.0387594	0.00146405	0.00519513	0.00129012	4.90804e-17	5.90733e-05	0.00196718	9.97611e-07	0.0170205	5.25391e-07	0.0232895	0.00949721	0.205967
	N	239	239	239	239	239	239	239	239	239	239	239	239	239	239	239	239	239	239	239	239	239	239	239
BIO8	Pearson Correlation	0.20846	0.933787	-0.574296	-0.646277	0.53665	0.984734	0.905277	-0.104616	1	0.789787	0.995379	0.770345	-0.125459	-0.196868	0.269376	-0.380785	-0.200059	-0.00761503	-0.301795	-0.0221275	-0.958541	-0.477054	-0.111596
	Sig. (2-tailed)	0.00118905	9.2156e-108	2.26652e-22	1.18394e-29	3.15816e-19	5.86771e-182	4.38582e-90	0.106686		3.21901e-52	3.50381e-243	3.22509e-48	0.052741	0.00223174	2.43329e-05	1.15205e-09	0.0018829	0.906773	2.00956e-06	0.733607	3.26606e-131	5.49737e-15	0.0851474
	N	239	239	239	239	239	239	239	239	239	239	239	239	239	239	239	239	239	239	239	239	239	239	239
BIO9	Pearson Correlation	0.0345487	0.947728	-0.193115	-0.164715	-0.0783511	0.848241	0.830962	-0.198582	0.789787	1	0.812658	0.991097	0.436459	0.333818	0.458923	-0.779174	0.342201	0.481829	0.251106	0.468401	-0.755123	-0.303745	0.146463
	Sig. (2-tailed)	0.595094	1.44811e-119	0.00271659	0.0107559	0.227516	2.30469e-67	2.73814e-62	0.00203767	3.21901e-52		1.66308e-57	1.51389e-209	1.55123e-12	1.24977e-07	7.49595e-14	5.52212e-50	5.72124e-08	2.69189e-15	8.68298e-05	1.95e-14	2.37436e-45	1.71249e-06	0.0235362
	N	239	239	239	239	239	239	239	239	239	239	239	239	239	239	239	239	239	239	239	239	239	239	239
BIO10	Pearson Correlation	0.18568	0.949352	-0.576726	-0.638816	0.504032	0.988819	0.922587	-0.133786	0.995379	0.812658	1	0.797648	-0.0823481	-0.151761	0.304843	-0.429128	-0.157973	0.039896	-0.263828	0.0252369	-0.966726	-0.484572	-0.095605
	Sig. (2-tailed)	0.0039694	3.79471e-121	1.37511e-22	8.2936e-29	8.36872e-17	7.02181e-198	5.17317e-100	0.0387594	3.50381e-243	1.66308e-57		5.85568e-54	0.204601	0.0189011	1.56416e-06	3.97706e-12	0.0144943	0.539355	3.6162e-05	0.69789	2.55214e-142	1.77693e-15	0.140577
	N	239	239	239	239	239	239	239	239	239	239	239	239	239	239	239	239	239	239	239	239	239	239	239
Bio11	Pearson Correlation	0.0249543	0.944585	-0.176885	-0.142482	-0.11819	0.833429	0.820972	-0.204698	0.770345	0.991097	0.797648	1	0.487662	0.388952	0.468065	-0.822365	0.392375	0.515237	0.302861	0.499696	-0.757732	-0.29371	0.176476
	Sig. (2-tailed)	0.701111	1.21573e-116	0.00610861	0.0276362	0.0681537	5.6061e-63	1.30579e-59	0.00146405	3.22509e-48	1.51389e-209	5.85568e-54		1.10799e-15	4.70892e-10	2.04683e-14	5.65872e-60	3.21281e-10	1.31643e-17	1.84155e-06	1.68163e-16	7.92944e-46	3.85354e-06	0.00622961
	N	239	239	239	239	239	239	239	239	239	239	239	239	239	239	239	239	239	239	239	239	239	239	239
BIO12	Pearson Correlation	-0.167619	0.206636	0.438429	0.576079	-0.834818	-0.023257	0.0648035	-0.180235	-0.125459	0.436459	-0.0823481	0.487662	1	0.971793	0.508677	-0.763808	0.985632	0.906977	0.970601	0.899023	0.0838751	0.171748	0.399821
	Sig. (2-tailed)	0.00942794	0.0013158	1.19984e-12	1.57148e-22	2.27087e-63	0.720562	0.318456	0.00519513	0.052741	1.55123e-12	0.204601	1.10799e-15		1.08318e-150	3.91972e-17	5.83732e-47	4.69832e-185	5.68871e-91	1.36227e-148	5.83704e-87	0.196302	0.0077898	1.37724e-10
	N	239	239	239	239	239	239	239	239	239	239	239	239	239	239	239	239	239	239	239	239	239	239	239
BIO13	Pearson Correlation	-0.162538	0.117543	0.417982	0.558983	-0.808379	-0.105742	0.00572928	-0.206992	-0.196868	0.333818	-0.151761	0.388952	0.971793	1	0.518719	-0.655671	0.990957	0.878895	0.984257	0.873972	0.15451	0.148385	0.336473
	Sig. (2-tailed)	0.0118576	0.0696874	1.59481e-11	4.81335e-21	1.83594e-56	0.102945	0.92979	0.00129012	0.00223174	1.24977e-07	0.0189011	4.70892e-10	1.08318e-150		7.30669e-18	9.43642e-31	9.55184e-209	3.81797e-78	2.19461e-180	3.16136e-76	0.0168247	0.0217525	9.78225e-08
	N	239	239	239	239	239	239	239	239	239	239	239	239	239	239	239	239	239	239	239	239	239	239	239
BIO14	Pearson Correlation	0.0715729	0.387758	-0.25898	-0.140994	-0.168382	0.280002	0.482679	-0.507308	0.269376	0.458923	0.304843	0.468065	0.508677	0.518719	1	-0.534391	0.528443	0.73201	0.452754	0.740615	-0.224601	-0.17927	-0.0223946
	Sig. (2-tailed)	0.270417	5.3752e-10	5.07616e-05	0.0293184	0.00910382	1.11154e-05	2.36767e-15	4.90804e-17	2.43329e-05	7.49595e-14	1.56416e-06	2.04683e-14	3.91972e-17	7.30669e-18		4.73993e-19	1.36096e-18	2.22974e-41	1.76143e-13	8.29492e-43	0.000467274	0.0054447	0.730515
	N	239	239	239	239	239	239	239	239	239	239	239	239	239	239	239	239	239	239	239	239	239	239	239
BIO15	Pearson Correlation	0.111642	-0.65151	-0.0508446	-0.152246	0.476581	-0.472453	-0.531781	0.256781	-0.380785	-0.779174	-0.429128	-0.822365	-0.763808	-0.655671	-0.534391	1	-0.668738	-0.778416	-0.597574	-0.763189	0.442492	0.0935664	-0.361482
	Sig. (2-tailed)	0.0850196	2.92573e-30	0.433965	0.0185189	5.89686e-15	1.08259e-14	7.54859e-19	5.90733e-05	1.15205e-09	5.52212e-50	3.97706e-12	5.65872e-60	5.83732e-47	9.43642e-31	4.73993e-19		2.39899e-32	7.88785e-50	1.58449e-24	7.64301e-47	7.02586e-13	0.149279	8.67135e-09
	N	239	239	239	239	239	239	239	239	239	239	239	239	239	239	239	239	239	239	239	239	239	239	239
BIO16	Pearson Correlation	-0.156853	0.115627	0.43336	0.574061	-0.822601	-0.107685	0.000384839	-0.199242	-0.200059	0.342201	-0.157973	0.392375	0.985632	0.990957	0.528443	-0.668738	1	0.896146	0.989828	0.891114	0.16561	0.181705	0.35746
	Sig. (2-tailed)	0.0152148	0.0743962	2.31609e-12	2.37809e-22	4.90699e-60	0.0967395	0.995278	0.00196718	0.0018829	5.72124e-08	0.0144943	3.21281e-10	4.69832e-185	9.55184e-209	1.36096e-18	2.39899e-32		1.36517e-85	1.01108e-202	2.72866e-83	0.0103299	0.00483445	1.29886e-08
	N	239	239	239	239	239	239	239	239	239	239	239	239	239	239	239	239	239	239	239	239	239	239	239
BIO17	Pearson Correlation	-0.143239	0.27891	0.237767	0.383022	-0.67019	0.0822099	0.217794	-0.310229	-0.00761503	0.481829	0.039896	0.515237	0.906977	0.878895	0.73201	-0.778416	0.896146	1	0.851622	0.998485	0.0071558	0.0355333	0.33215
	Sig. (2-tailed)	0.0268117	1.20655e-05	0.000207377	9.03853e-10	1.57643e-32	0.205365	0.000698535	9.97611e-07	0.906773	2.69189e-15	0.539355	1.31643e-17	5.68871e-91	3.81797e-78	2.22974e-41	7.88785e-50	1.36517e-85		1.97441e-68	1.64023e-300	0.912372	0.584637	1.45604e-07
	N	239	239	239	239	239	239	239	239	239	239	239	239	239	239	239	239	239	239	239	239	239	239	239
BIO18	Pearson Correlation	-0.165498	0.0140027	0.513316	0.653598	-0.867861	-0.210541	-0.110246	-0.154238	-0.301795	0.251106	-0.263828	0.302861	0.970601	0.984257	0.452754	-0.597574	0.989828	0.851622	1	0.84755	0.268912	0.238261	0.343853
	Sig. (2-tailed)	0.0103825	0.829493	1.81637e-17	1.66214e-30	5.90979e-74	0.00105812	0.089016	0.0170205	2.00956e-06	8.68298e-05	3.6162e-05	1.84155e-06	1.36227e-148	2.19461e-180	1.76143e-13	1.58449e-24	1.01108e-202	1.97441e-68		3.77972e-67	2.51607e-05	0.00020097	4.89129e-08
	N	239	239	239	239	239	239	239	239	239	239	239	239	239	239	239	239	239	239	239	239	239	239	239
BIO19	Pearson Correlation	-0.137524	0.262085	0.238901	0.387061	-0.672017	0.0668156	0.207951	-0.317728	-0.0221275	0.468401	0.0252369	0.499696	0.899023	0.873972	0.740615	-0.763189	0.891114	0.998485	0.84755	1	0.0287968	0.0368626	0.32673
	Sig. (2-tailed)	0.0335837	4.08838e-05	0.000192942	5.80509e-10	9.26705e-33	0.303631	0.00122322	5.25391e-07	0.733607	1.95e-14	0.69789	1.68163e-16	5.83704e-87	3.16136e-76	8.29492e-43	7.64301e-47	2.72866e-83	1.64023e-300	3.77972e-67		0.657805	0.570655	2.37698e-07
	N	239	239	239	239	239	239	239	239	239	239	239	239	239	239	239	239	239	239	239	239	239	239	239
Elevation	Pearson Correlation	-0.159159	-0.912081	0.604624	0.664337	-0.500184	-0.945419	-0.890965	0.146721	-0.958541	-0.755123	-0.966726	-0.757732	0.0838751	0.15451	-0.224601	0.442492	0.16561	0.0071558	0.268912	0.0287968	1	0.45888	0.0438119
	Sig. (2-tailed)	0.013764	9.68624e-94	3.25103e-25	8.43521e-32	1.55543e-16	2.11735e-117	3.17833e-83	0.0232895	3.26606e-131	2.37436e-45	2.55214e-142	7.92944e-46	0.196302	0.0168247	0.000467274	7.02586e-13	0.0103299	0.912372	2.51607e-05	0.657805		7.54177e-14	0.500255
	N	239	239	239	239	239	239	239	239	239	239	239	239	239	239	239	239	239	239	239	239	239	239	239
Landcover	Pearson Correlation	0.0141407	-0.406298	0.426498	0.454852	-0.379557	-0.455713	-0.475096	0.167459	-0.477054	-0.303745	-0.484572	-0.29371	0.171748	0.148385	-0.17927	0.0935664	0.181705	0.0355333	0.238261	0.0368626	0.45888	1	0.189692
	Sig. (2-tailed)	0.827839	6.47965e-11	5.54486e-12	1.31978e-13	1.31513e-09	1.17175e-13	7.3443e-15	0.00949721	5.49737e-15	1.71249e-06	1.77693e-15	3.85354e-06	0.0077898	0.0217525	0.0054447	0.149279	0.00483445	0.584637	0.00020097	0.570655	7.54177e-14		0.00324025
	N	239	239	239	239	239	239	239	239	239	239	239	239	239	239	239	239	239	239	239	239	239	239	239
Slope	Pearson Correlation	-0.359852	0.0447523	0.329151	0.372952	-0.422419	-0.0412819	-0.0746099	0.082101	-0.111596	0.146463	-0.095605	0.176476	0.399821	0.336473	-0.0223946	-0.361482	0.35746	0.33215	0.343853	0.32673	0.0438119	0.189692	1
	Sig. (2-tailed)	1.02217e-08	0.491093	1.91183e-07	2.65544e-09	9.23142e-12	0.525346	0.250558	0.205967	0.0851474	0.0235362	0.140577	0.00622961	1.37724e-10	9.78225e-08	0.730515	8.67135e-09	1.29886e-08	1.45604e-07	4.89129e-08	2.37698e-07	0.500255	0.00324025
	N	239	239	239	239	239	239	239	239	239	239	239	239	239	239	239	239	239	239	239	239	239	239	239
**. Correlation is significant at the 0.01 level (2-tailed).
*. Correlation is significant at the 0.05 level (2-tailed).
